# Supplementary material for: Beyond Trinucleotide Repeat Expansion in Fragile X Syndrome: Rare Coding and Noncoding Variants in FMR1 and Associated Phenotypes
Source: Genes (Basel). 2021 Oct 22;12(11):1669. doi: 10.3390/genes12111669 (PMC8623550; doi:10.3390/genes12111669)
Supplement: Supplementary file 1 [file genes-12-01669-s001.zip]

Archive with 4 entries (4 files):
- Supplementary Table S1.pdf
- Supplementary Table S3.pdf
- Supplementary Table S5.pdf
- Supplementary Tables S2, S4, S6.xlsx
