# Supplementary material for: Beyond Trinucleotide Repeat Expansion in Fragile X Syndrome: Rare Coding and Noncoding Variants in FMR1 and Associated Phenotypes
Source: Genes (Basel). 2021 Oct 22;12(11):1669. doi: 10.3390/genes12111669 (PMC8623550; doi:10.3390/genes12111669)
Supplement: Supplementary file 1 [file genes-12-01669-s001.zip › Supplementary Tables S2, S4, S6.xlsx]

## Sheet: Supplementary Table S2
Proximal (GRCh38)	Distal (GRCh38)	Involved region	PMID(s)	Patient #	Other variants/comments	Age at eval (yrs)	DD/development	ID	IQ	Behavior	Long face	Large ears	Prominent forehead	Prominent jaw	Other facial findings	Hypermobility	Other features	Seizures	Testicle size or centile	HC centile	Ht centile	Wt centile
Deletions not involving AFF2
~140198205 (DXS1232-DXS105)	<148215436 (between 141R-DXS533)	Entire FMR1, ~9 Mb possibly involving upstream genes (SOX3)	7726157	Male proband		6	+	Moderate	50			Y (>97th)		+	short nose, anteverted nostrils		Obesity, imperforate anus		nl	50th	10th	>97th
>140784366 (CDR1-sWXD2905)	<148203554 (DX7847); >DXS8318	Entire FMR1, ~8.5 Mb possibly including proximal genes	10208166	Male proband		4	+	Profound	Mullen scale performance ranging 8-15m at age 4y2m			+	high, wide	square	bulging nasal bridge, mild hypertelorism, pale blue irises noted (Jewish/Polish/Russian ethnicity), short columella, thin upper lip, high arched palate	+	truncal hypotonia, velvety skin, large hands, mild brachydactyly, F5 clinodactyly, pinealoma with mild ventriculomegaly		nl	>97th (since birth)	>97th	>97th
>140784366 (CDR1-sWXD2905)	<148203554 (DX7847); >DXS8318	Entire FMR1, ~8.5 Mb possibly including proximal genes	10208166	Mother	Random X-inactivation	30		"Somewhat dull"		immature behavior											nl	nl
142254456	148191426	Entire FMR1, ~5.7 Mb upstream - 240 kb downstream	31439621	#3 (Female)		26	Global	Severe										Onset 10yrs: refractory focal impaired awareness seizures
147158490	148171882	Entire FMR1, ~753 kb upstream to ~221 kb downstream between two LINE1 elements	18412117	Male proband	Mosaic for deletion	11		Mild	Differential Ability Scales composite 56	Vineland ABC 73, moderate-severe social avoidance (social anxiety), ADHD		nl		+	thickening of nasal bridge	+	mild hypotonia
147630212-147721930 (DXS532-DXS548)	Intragenic, approx 30 kb downstream of HTF island	200 kb upstream - intragenic (~30 kb downstream of HTF island)	1642231	Male proband		25	Global	+	55 (age 9)			+	high, wide	long	coarse		rounded shoulders		>90th (>35 mL)
147653688	147955394	Entire FMR1 (~300 kb)	27546052	Male proband		6.5	speech, mild gross motor			hand flapping, tantrums, anxiety, tactile defensiveness, inattention, distractibility, sensitive to loud noises, perseveration		prominent, cupped	broad		subtle epicanthal folds, mild R ptosis, high arched palate, BL esotropia	fingers, thumb	flat pronated feet	no, nl EEG	nl	50th	8th	20th
>147722126 (DXS548); between DXS477 and cosmid 494	Exon 9	<200 kb upstream - exon 9	7943018	Male proband		23	Walked at 18m	Moderate		Hyperactive, poor concentration, hand biting, hand flapping, echolalia	+	+	high, broad		periorbital and perioral hyperpigmentation				large (45 mL)	57 cm (adult)	169 cm (adult)	65 kg (adult)
>147722126 (DXS548); >G9L, <FRAXAC1	Intron 10	<200 kb upstream - intron 10	7825604	#2 (Male)		25		Moderate		Hyperactivity, echolalia, hand biting, hand flapping	+	+	high, broad						large (40 mL)
<147722126 (includes DXS548), not mapped further	?, includes FMR1	Undetermined, includes FMR1	7726241	Proband		18m	Global			Poor and inconsistent eye contact, extreme stranger anxiety, irritability, tactile defensiveness	+	+	broad		flattened nasal bridge, broad nasal tip, bilateral epicanthic fold, periorbital fullness		mild tibial torsion
<147722126 (includes DXS548), not mapped further	?, includes FMR1	Undetermined, includes FMR1	7726241	Brother		4m	"Appeared normal" at 4 months
147787231	148041310	Entire FMR1	22543975	#18072 (2 males)		Not specified - 2 affected brothers participating in an autism cohort
147838064	148103912	Entire FMR1	22890812	#3 (Male)		5	language, motor			no		+			epicanthus inversus		prominent trigones of lateral ventricles bilaterally (brain MRI)	no		75th	12th	10th
15-80 kb proximal to FMR1 (G9L YAC)	Intron 7	15-80 kb upstream - intron 7	7530551	Male proband		20m	+					Y and prominent	mild bossing	no	prominent occiput, double hair whorl		single palmar crease, shawl scrotum		nl
L1MC2 LINE 4.4 kb upstream of FMR1	MIR3 194 kb distal of FMR1	237 kb deletion of FMR1, not including AFF2	24963073, 25421229	Male proband		8	delayed walking, speech	Moderate	49	marked hyperactivity; soliloquy, echolalia, stereotypic behavior	+	+	wide		sparse teeth		mild lateral ventriculomegaly (age 2)	Y, onset 3yrs	large		130 cm	40 kg
147910365	147912050	1.5 kb upstream - within CGG repeat (~45 repeats remaining)	8069307	#24 (Male)		3y10m	Global	Moderate	52	hyperactivity, low stress tolerance, hand biting and fluttering, episodes of aggressivitty		+	large, high						>97th (2.5/1 cm)	90th	75th	50th
147910365	147912050	1.5 kb upstream - within CGG repeat (~45 repeats remaining)	8069307	#14 (Male)		17		Moderate		extremely shy	"lacking facial and other clinical features" of FXS
147910365	147912050	1.5 kb upstream - within CGG repeat (~45 repeats remaining)	8069307	#15 (Male)		9		Moderate		extremely shy	"lacking facial and other clinical features" of FXS
147910365	147912050	1.5 kb upstream - within CGG repeat (~45 repeats remaining)	8069307	#22 (Female)		12		Borderline	81	very shy							myopia			Relative macrocephaly	>97th	>97th
147910365	147912050	1.5 kb upstream - within CGG repeat (~45 repeats remaining)	8069307	#25 (Female)		26m	Delayed, 20m on Bailey at 26m
147911457	147912135	462 bp upstream of transcription start - c.-45 (including entire CGG repeat)	7825604	#1 (Male)		12	Normal early development	Learning difficulties		Aggressive behavior		+					Obesity	Onset 8yrs: Focal nocturnal	nl (6 mL)	>97th (59 cm)
~147911751 (~300 bp upstream of CGG)	? (~400 bp size deletion)	~400 bp by RFLP near CGG repeat	9375726	Male proband	13p+ polymorphism on karyotype	17		Moderate		No autistic behaviors, communicated with gestures, no aggressive behaviors in evaluation		6 cm, slightly cupped			flat nasal bridge				>95th (28.4 mL)	Relative macrocephaly (80th, 56.8 cm)	5th (158.4 cm)
147911831	147912185	88 bp upstream of transcription start - c.6	20221430	N/A		Not specified - 1 of 51 cohort patients with ID and >=2 FXS-like features
147911984	147912140	c.-196_-40del, 5'UTR exon 1 including entire CGG region	9382110	Female	Large terminal deletion on other X	10y10m	Normal				None, no Turner syndrome stigmata						Low birthweight (2500 g), intrauterine/perinatal asphyxia with 6 wks in ICU, early thelarche at 7y6m (Tanner 2-3 with normal uterine/ovary ultrasound, without menarche at age 11), hearing loss with hearing aids				50th
147912024	147912111	c.-156_-69del, 5'UTR exon 1 including entire CGG region	34022415	Male proband			Normal at 1y7m				no dysmorphic facial features					no	no hypotonia, soft skin, recurrent ear infections, or hallucal creases			birth +2SD	birth +2SD	birth +2SD
Intron 16	Unspecified	Exon 17 (last exon) deletion leading to retention of part of intron 16 (r.1737_1738ins1737+1_?), p.I580fs*9	25167861, 28176767	APN-26 (Male)		50		Moderate-severe		food selectivity, oppositional, one psychiatric admission for tantrum crisis/destructive/aggressive/self-injurious behavior, hypersomnia, clinophilia, behavioral stereotypies, poor eye contact, hyperactivity, short attention, tactile defensive, perseveration	narrow, long	+	+			borderline	scoliosis, pectus excavatum, strabismus, mild gynecomastia	+	large
Intron 16	Unspecified	Exon 17 (last exon) deletion leading to retention of part of intron 16 (r.1737_1738ins1737+1_?), p.I580fs*9	25167861, 28176767	Brother 1		48		Moderate	44	fearful, avoided eye contact, anxious, hyperactivity, short attention, tactile defensiveness, perseveration	+	+			thick lower lip	borderline	pectus excavatum, arachnodactyly, long thin habitus	-	borderline		standard measurements
Intron 16	Unspecified	Exon 17 (last exon) deletion leading to retention of part of intron 16 (r.1737_1738ins1737+1_?), p.I580fs*9	25167861, 28176767	Brother 2		47		Mild		some non-pervasive rituals and stereotypies, did develop social relationships, mood vulnerability, hyperactivity, tactile defensive, perseveration	narrow, long	+	+			borderline	long, thin habitus	-	large		standard measurements
?	?	~197 bp exon 1 flanking CGG repeat	26125897	#3660 (Male)		Over 18		+		repetitive speech, poor eye contact		+					pectus excavatum		large	large?
Deletions possibly including AFF2
142773651	148673162	5.1 Mb up - 722 kb downstream	22890812	#4 (Female)	Skewed XCI (17/83)	12	language, gross motor			impaired social interaction, no eye contact, hand flapping and wringing					no		normal brain MRI	Onset 2yrs: GTC		50	85	94
143096757	149186971	4.8 MB up - 1.2 Mb downstream	31439621	#2 (Female)		12	Late walking and speech with regression from age 3	Moderate		Daily tantrums							Mild scoliosis, minor sulcal prominence on brain MRIs; maternal grandfather had seizures	Onset 2yrs: Refractory epilepsy with generalized tonic-clonic seizures, tonic with impaired awareness, focal impaired awareness with automatisms, and epileptic spasms
Small duplications
147707513	148070742	204 kb up - 120 kb downstream	22890812	#1 (Female)	Random XCI (41/59)	5	expressive speech			temper tantrums					epicanthic folds, upslanting palpebral fissures, high-arched palate			no		50	50	50
147709189	147976294	203 kb up - 25 kb downstream	22890812	Additional male in report		?	No clinical information other than seizures
147796927	148144967	115 kb up - 194 kb downstream	22890812	#2 (Female)	Random XCI (76/34)	5.5	expressive speech, motor			no					no		R ureteral duplication, obstructing cecoureterocele, VUR, meconium aspiration (no ventilation requirement), hairy lumbar nevus, T2-3 syndactyly, mild Chiari 1	no		?	>95	>95
147894723	147979356	17 kb up - 28 kb downstream	22549406	Male	Paternal small 1q44 dup; small 4p15 del		Speech (expressive, ? Oral apraxia), fine motor			aggression, breath-holding spells, hyperactivity, difficulty focusing							bilateral F5 clinodactyly, normal brain MRI	Onset 18 mo: Myoclonic, classical absence with 3 Hz generalized spike-and-wave; interictal EEG was focal epileptiform

## Sheet: Supplementary Table S4
Variant	p.()	PMID	Patient #	Other variants/comments	Age at eval (yrs)	DD/development	ID	IQ	Behavior	Long face	Large ears	Prominent forehead	Prominent jaw	Other facial findings	Hypermobility	Other features	Seizures	Testicle size or centile	HC centile	Ht centile	Wt centile
c.80C>A	S27*	21267007	Male proband		35	motor, needed speech therapy	+		Autistic features with little eye contact, discomfort on physical contact, perseveration, limited interests	+	Y, low-set	high broad	prognathia		+	hypotonia	Refractory generalized epilepsy, onset age 4, absence, GTC, myoclonic	enlarged
c.80C>A	S27*	21267007	Mother	Random X-inactivation in blood	?	Special education needs	Mild-moderate		Hypermotor activity, many automatisms	Unremarkable phenotype on physical exam
c.188_193del	D63_E64del	31518692	Male proband		21	motor, language, social	+		ASD, exaggerated fear of cars and steps		+		mild	large tongue		mild strabismus				nl growth parameters
c.229delT	C77Afs*5	32947579	Male proband	Also has PTCHD1-AS autism	5	+		Impaired adaptive functioning (Vineland ABC 52)	social anxiety, shyness, hand flapping, self-injury, poor eye contact, tactile defensiveness, hyperactivity, perseveration, irritability, emotional explosivneness, aggression, ASD	+	Y, cupped	+	macrognathia	lower face hypotonia, epicanthal folds, telecanthus, cleft palate	finger	flat feet			97th
c.373Adel (new bglII site)	T125Lfs*35	7670500	#1 (male)		3	global (mild)			poor eye contact, increased activity, perseveration of topic, cluttering of phrases	+	wide, prominent	+		coarse, epicanthal folds	+			nl
c.413G>A	R138Q	20799337, 25561520	Male proband		At least 10.5y	+	+	42 (Stanford-Binet FSIQ), 71 (Kaufman Brief Intelligence Test 2nd)	No ASD; Vineland: 70 communication, 104 socialization, 81 adaptive behavior	no	75-95th	no	no			Neonatal hospitalization 5 days (feeding and respiratory problems, jaundice phototherapy), shaken baby syndrome at 1 mo with immediate seizure onset; one café-au-lait spot	Focal epilepsy	nl	95th	25th	25th
c.413G>A	R138Q	20799337, 25561520	Mother	Het		Learning difficulty, completed 12th grade			Anxiety	Phenotype not detailed
c.413G>A	R138Q	29178241	Male proband		10	motor, language; lost toilet training 2 mo after seizure onset	14-16 mo level at 4y 8 mo old	40	ASD, ADHD, oral motor dyspraxia, hand flapping	+	prominent, broad		large	large wide mouth, drooling	digits	strabismus, BL esotropia, tonsil/adenoidectomy, tooth and back abscesses, soft fleshy hands, single palmar crease, mild shawl scrotum, flat mildly pronated feet, hypotonia	Focal (complex partial)	nl (Tanner 1)	25th	35th	10th
c.413G>A	R138Q	(Diaz 2018)	Female proband	Het	10	global	Mild		attention and short term memory difficulty	no dysmorphic features						neonatal jaundice (phototherapy)	?; Multifocal epileptiform discharges and falling/staring spells, but no confirmed epilepsy		75th	30th	25th
c.797G>A	G266E	24448548	Male proband		16	global	Severe	Gross motor, visual-motor problem solving, speech and language, general conceptual abilities at 3-4 yr level at age 13	ASD, ADHD	+	Y (>95th)	tall		bifid uvula	elbows, hands	flat feet, café-au-lait macules	no	enlarged	66th	45th	17th
c.911T>A	I367N	8490650	Male proband	PHKA2 deficiency explaining liver features		Motor and speech, no verbal communication	+	<20		+	Y (8 cm)		mandibular prognathism	asymmetry, prominent supraorbital ridges, sunken eyes, coarse features, thick lower lip		brachydactyly E of 4th ray of foot, short toe nails, hypotrophic lower extremities, spastic paraparesis, flat feet, X-deformity of knees; Attributed to PHKA2 deficiency: hepatomegaly, growth retardation during infancy, normal liver size and height in adulthood	Focal	>100 mL	nl (50-98th)	90th	50th
c.1021_1028delinsTATTGG	N341Yfs*7	32688058	Family 1 II:1 (male)		79		+	mental age 1y9m-3y	social, friendly, active communication, anxiety		prominent					cardiac flutter, prostate hyperplasia, hypertension	single lifetime seizure at 68yo	nl		(185 cm adult)
c.1021_1028delinsTATTGG	N341Yfs*7	32688058	Family 1 II:3 (male)		sudden death at 50		+	mental age 2y10m-3y1m	mild autistic features, unclear speech	No other information
c.1325G>A	R442Q	33181255	Male proband (III-1)	Paternal deletion of part of MYH7		Speech, language, social and emotional, clumsy gross motor	+	50 (age 6.5y)	Hyperactivity, attention problems, inappropriate behavior, aggressiveness	No dysmorphisms						Frequent ear and upper airway			nl	nl	nl
c.1325G>A	R442Q	33181255	III-2 (male)		15mo	No issues at 15 mo
c.1325G>A	R442Q	33181255	II-2 (mother)	Het		Mild learning difficulties, special education
c.1325G>A	R442Q	33181255	I-2 (MGM)	Het		Normal education
c.1444G>A	G482S	25171808	Male proband		4	psychomotor, language			low attention span	No other clinical information available										98th
c.1550C>T	P517L	32866933	Male proband		62	No history, completed high school				no facial dysmorphisms						diffuse WM hyperintensity with some cortical involvement in dorsolateral prefrontal area and middle frontal gyrus on FLAIR, confined to L hemisphere, stable over 7 years	Onset age 62: Focal motor with impaired awareness
c.1601G>A	R534H	25171808	#1 (male)		11	+	Learning disability							R preauricular tag					nl	nl	nl
c.1601G>A	R534H	25171808	Sister of 1	Het	13		Learning disability							R preauricular tag					nl	nl	nl
c.1601G>A	R534H	25171808	#2 (male, unrelated)		11	+	Learning disability		short attention span, agitation outbursts										macrocephaly	97th	97th
c.1610dup	G538Rfs*24	25693964	Male proband		36	+	moderate-severe	41	almost no eye contact, periodic aggressive outbursts	Overall typical physical features of fragile X								large (30 mL)		50th	50th
c.1637G>A	R546H	9375856	TN-351 (male)	FMR1 c.990+14C>T	?	"Typical fragile X syndrome phenotype"	+			+	+	+	+			*phenotype not otherwise detailed

## Sheet: Supplementary Table S6
Variant	p.()	PMID	Patient #	Variant/comments	Age at eval (yrs)	DD/development	ID	IQ	Behavior	Long face	Large ears	Prominent forehead	Prominent jaw	Other facial findings	Hypermobility	Other features	Seizures	Testicle size or centile	HC centile	Ht centile	Wt centile
g.147909332G>A	Intergenic	18687789	Female proband	Considered benign by authors	7	language			ASD	no dysmorphisms	nl			physically normal		Fetal heart rate decelerations			75th	80th	98th
g.147911760_2dup(GGC)	Promoter (-154)	10799273	#2 (male)	Benign	16	+	+	41		facial characteristics of FXS						Female distribution pubic hair		large, 30 mL		nl	nl
g.147911767C>G	Promoter (-149)	19836446	Male proband	Benign	12		Mild			no dysmorphisms						Astigmatism, mild overweight, hypernasal speech, mildly delayed bone age, Chiari II
g.147911767C>G	Promoter (-149)	19836446	MGF	Benign	82		None	None		normal physical examination
g.147911767C>G	Promoter (-149)	10799273	#1 (male)	Benign	56		+	51	No other information
"c.-332G>C"	Promoter Sp1 and AP-2alpha TF binding sites, conserved in mammals	20799337	1 sample		?	DD+, not descrbed further
"c.-293T>C"	Promoter Inr-like and TATA-like sequence near transcription start site II, conserved in mammals	20799337	1 sample		?	DD+, not descrbed further
c.-254A>G	5'UTR/Inr-like sequence near primary transcription start site, conserved in mammals	20799337	1 sample		?	DD+, not descrbed further
CGG>CCG in 8th CGG repeat	5'UTR	18403614	Healthy female proband with random XCI	Benign	Adult	None - healthy
CGG>CCG in 8th CGG repeat	5'UTR	18403614	Father	Benign	76	Normal	Normal		No behavioral or cognitive dysfunction	No face dysmorphisms
CGG>CCG in 8th CGG repeat	5'UTR	18403614	Son	Benign	7	Normal	Normal		No adaptive disturbance	No dysmorphic features
CGG>CCG in 26th of 31 repeats	5'UTR	11897823	Male proband		8y11m	+	Borderline/low-normal cognitive skills	81	Adaptive function: Vineland ABC 101	+		+							>95th	45	25
c.-4_+1delGAAGA	p.(M1=)	11565550	Male proband		? (>3 yrs)	Global			trichotillomania, obsessive traits	No phenotypic features suggestive of FXS				mild asymmetry	+	Meconium aspiration with neonatal irritability/hypotonia; inguinal hernia, GER, plagiocephaly and torticollis, drooling, recurrent ear infections, mild clinodactyly, fetal pads, deep T1-T2 crease			50-90th	75th	50th
c.51+423	intron 1	18181681	Male proband	Considered likely benign by authors	9	+			Autistic behavior								Onset age 3-4 after head trauma
c.52-1_52delinsTA		7670500	#2 (male)	Pathogenic	Adult	global			ASD, anxious, eye avoidance, hand flapping, obsession with neatness, soft and rapid speech with cluttering	thin, +	wide, prominent	wide, +	mild	mild asymmetry, high arched palate	Y (hands); soft velvety skin	toe walking		75 mL
c.52-1_52delinsTA		7670500	#2 mother	Het	?		Mild
c.420-8A>G	cryptic splice acceptor leading to retention of 7 nt intron 5, r.419_420ins420-7_420-1 (p.M140Ifs*3)	28176767	#3 (male)	Likely pathogenic	20	motor, language	+		stereoypies, rocking, hand flapping and biting, poor eye contact, perseveration, change-related anxiety, short attention span, tactile defensiveness	+	no					Strabismus, mild F3,F5 clinodactyly, mildly short splenium on brain MRI, borderline hyperextensible MP joints			nl	nl	nl
c.801G>A	IVS8-1, r.631_801del (p.(S211_G267del))	32446918	Male proband	Pathogenic	4.5	Gross motor, speech			anxious, poor attention span, hyperactivity, hand stereotypies, frequent awakenings		+	+		epicanthal folds, large mouth, smooth philtrum	+	Fetal increased nuchal translucency, single umbilical artery, short long bone, retrocerebellar cyst on fetal MRI; MRI and EEG normal postnatally; squint; serous otitis hearing loss; GER; flat feet, kyphosis
c.879A>C	IVS9-2, p.(V293=)	15000256	Female proband	Het; intron 9 inclusion in this patient	15	Speech	Severe	<20	ASD								?, on anticonvulsant for mid-frontal focal spikes (age 9), ? clinical seizures
c.879A>C	IVS9-2, p.(V293=)	24963073	Male proband	No abnormal splicing found in this patient	3	global, DQ 54	Severe		plays with other children, incidents of ill temper			broad		no other facial dysmorphism					50.5 cm at 2y10m	nl	nl
c.879A>C	IVS9-2, p.(V293=)	24963073	Mother	Het	Adult	"healthy"
c.881-1G>T	Exon 10 splice acceptor	32688058	#2 (male)	Likely pathogenic	20	+	+	42	poor eye contact, avoidant behavior	+	Y, >97th		+	large nose, short philtrum, deep-set eyes, high-arched palate		mild-moderate back hirsutism, prominent fetal finger pads, emergency C-section for fetal distress with meconium-stained amniotic fluid		large
c.990+1G>A	r.881_990del, (p.K295Nfs*11))	28176767	Male proband	Pathogenic	10	motor, language	+		tactile defensiveness, repetitive behavior, hand flapping and biting, poor eye contact, avoidance of physical contact, no ADHD		+	high		coarse, wide mouth, everted lower lip		hypotonia, valgus feet and knees, F5 clinodactyly, square feet, short toes, shawl scrotum, single palmar crease, hyperextensible MP joints			at mean	SD +1	SD -0.5
IVS10+14C>T	?	9375856	2 other male probands	Benign	?	"Typical fragile X syndrome phenotype"	+			+	+	+	+			*phenotype not detailed
IVS10+14C>T	?	9375856	TN-351 (male)	Also has FMR1 c.1637G>A; benign	?	"Typical fragile X syndrome phenotype"	+			+	+	+	+			*phenotype not detailed
c.*746T>C	3'UTR	26554012	Male proband		10.5	delayed sitting and walking, nonverbal	Moderate	47	ASD, ADHD							bilateral flat feet with inversion			50-75th	50-75th	50-75th
c.*746T>C	3'UTR	26554012	Half-brother		17	delayed sitting, walking, speech	Mild-moderate	67	ADHD
